# Supplementary material for: isoSeQL: comparing long-read isoforms across multiple datasets
Source: Bioinformatics. 2025 Dec 26;42(1):btaf680. doi: 10.1093/bioinformatics/btaf680 (PMC12790818; doi:10.1093/bioinformatics/btaf680)
Supplement: btaf680_Supplementary_Data [file btaf680_supplementary_data.zip]

Archive with 3 entries (3 files):
- example_bulk_sequencing.sh
- example_singlecell_sequencing.sh
- Liu_isoSeQL_supplementary.pdf
